# Supplementary material for: Antitumoral Activity of the Universal Methyl Donor S-Adenosylmethionine in Glioblastoma Cells
Source: Molecules. 2024 Apr 10;29(8):1708. doi: 10.3390/molecules29081708 (PMC11052366; doi:10.3390/molecules29081708)
Supplement: Supplementary file 1 [file molecules-29-01708-s001.zip]

Archive with 1 entries (1 files):
- molecules-2924653-supplementary.pdf
